# Supplementary material for: The osteology of Triisodon crassicuspis (Cope, 1882): New insights into the enigmatic “archaic” placental mammal group “Triisodontidae”
Source: PLoS One. 2024 Nov 11;19(11):e0311187. doi: 10.1371/journal.pone.0311187 (PMC11554371; doi:10.1371/journal.pone.0311187)
Supplement: S1 File — (XLS) [file pone.0311187.s004.xls]

## Sheet: LOWER
Triisodon quivirensis
		c1				p1				p2				p3				p4				m1						m2						m3
SPECIMEN		L		W		L		W		L		W		L		W		L		W		L		AW		PW		L		AW		PW		L		AW		PW		ln m2 L	ln m2 mw	ln m3 L	ln m3 mw		Lm2/Lm3
AMNH 3172a		21.1		16.2		8.3		8.3		9.8		6.3						18.5		10
AMNH 3174b																						17.3		10.1		11.2		18.1		12.4		10.6		15.7		10.5		9.6		2.89591	2.5177		2.75366	2.26176	1.15287
AMNH 3352c		12.8	*	9	*													15.6	*	8.8		15		9		9.8		16.3		11		10.2								2.79117	2.3979
AMNH 16559																																		15.5		10.5		8					2.74084	2.07944
AMNH 16747																																		16.2	*	10.1							2.78501
AMNH 17079																						15.7
NMMNH P-18856																																		15.3		9.5		9					2.72785	2.19722
NMMNH P-21060																												18.2		12		11.2						8.1		2.90142	2.48491			2.09186
NMMNH P-21984																						16.3		10.1		11
NMMNH P-25024																																		14.9		8.2							2.70136
NMMNH P-42901		13.92		12.52										11.6		7.7				9.8		16.5		10.5		11.8		17.47		12.2		11.3		18		10.6		9.4		2.86049	2.50144		2.89037	2.24071	0.970556
NMMNH P-44608																8.81	*	15.66	*	9.92	*
NMMNH P-47812										10.63		5.05		10.94		5.2		17.72		7.52		16.79		7.54		9.6		18.89	*	10.74		9.59								2.93863	2.37398
NMMNH P-48407																		16.2		7.8		17.2		8.2		9.6		17.9		10.5		10				9.6				2.8848	2.35138
NMMNH P-51329																						15.33		8.95		9.68		16.23		11.32		9.53		12.93		9.36		6.78		2.78686	2.42657		2.55955	1.91398	1.25522
NMMNH P-62308																														10.55				13.92		9.74					2.35613		2.63333
n		3		3		1		1		2		2				3		5		6		8		7		7		7		8		7		8		9		6
Min.		12.8		9		8.3		8.3		9.8		5.05		10.94		5.2		15.6		7.52		15		7.54		9.6		16.23		10.5		9.53		12.93		8.2		6.78
Max.		21.1		16.2		8.3		8.3		10.63		6.3		11.6		8.81		18.5		10		17.3		10.5		11.8		18.89		12.4		11.3		18		10.6		9.6
X		15.94		12.5733		8.3		8.3		10.215		5.675		11.27		7.23667		16.736		8.97333		16.265		9.19857		10.3829		17.5843		11.3387		10.3457		15.3063		9.78889		8.48
se		2.60018		2.07863		--		--		--		--		--		--		0.58376		0.452863		0.300927		0.413121		0.349024		0.376265		0.270729		0.270906		0.534205		0.252655		0.433436
s		4.50364		3.6003		--		--		--		--		--		--		1.30533		1.10928		0.85115		1.09301		0.92343		0.995504		0.765738		0.716749		1.51096		0.757965		1.0617
V		28.2537		28.6344		--		--		--		--		--		--		7.79952		12.362		5.23302		11.8824		8.8938		5.66133		6.75329		6.92798		9.87152		7.74312		12.52
a holotype of T. antiquus
b holotype of T. conidens
c holotype of T. quivirensis
Trisodon crassicuspis
		c1				p1				p2				p3				p4				m1						m2						m3
SPECIMEN		L		W		L		W		L		W		L		W		L		W		L		AW		PW		L		AW		PW		L		AW		PW
																																													#DIV/0!
AMNH 3178																																8.9		12		8.3		6.1					2.48491	1.80829
type of "T." rusticus
AMNH 3225																						12.4		6.4		6.9		14		8.1										2.63906	2.09186
NMMNH P-72096																												13.92	*	10.1		8.63		12.67		8.16		5.96		2.63333	2.31254		2.53924	1.78507	1.09866
Goniacodon levisanus
		c1				p1				p2				p3				p4				m1						m2						m3
SPECIMEN	Locality	L		W		L		W		L		W		L		W		L		W		L		AW		PW		L		AW		PW		L		AW		PW
AMNH 782														6.4		3.3		8.2		3.9																									#DIV/0!
AMNH 2396		3.4		5.1																								7.1		5.2		4.9		4.8		3.3		2.8		1.96009	1.64866		1.56862	1.02962	1.47917
AMNH 2397																		6.5	*			8.3	*	4.6		4.8		8.2	*	5.1		4.8		5.5		3		3		2.10413	1.62924		1.70475	1.09861	1.49091
AMNH 3217																				4.1	*	8.2		5		5.1						5.3
		6.4		7.7																		8		5.1		5.5		7.5		5.5		5.4		5.6		4.1		3.7		2.0149	1.70475		1.72277	1.30833	1.33929
AMNH 3221																						7.8		5		5.4		7.8		5.5		5		5.7		4.1		3.4		2.05412	1.70475		1.74047	1.22378	1.36842
AMNH 3223														4.9				7.4				7.9		5.1		5.1
AMNH 3287a		6.7		5.1						4.8				6.8		5		7.1		7.5		7.6		9		9
AMNH 4018														6.2								7.6		4.2		4.9		7.1		4.6		4.3								1.96009	1.52606
AMNH 16561		7.5		5.9														8		3.9		8.1		5.9		5.3		7.9		5.8		5.4		5.2		3.6		3.1		2.06686	1.75786		1.64866	1.1314	1.51923
AMNH 16728																						8		5		5		8		5.3	*									2.07944	1.66771
AMNH 16729																										5.3		7.8		5.21		4.9								2.05412	1.65058
AMNH 93206																										5.2						5.3
AMNH 93444																		8.2		3.4
KU 7799										5		3				3.3
KU 8036		7.6		5.5										5.3		3.4
KU 10592																		8.1		4				5.2
NMMNH P-01624																						7.88		5.53		5.24
NMMNH P-19770	L-2589																					8.29		4.87		5.57
NMMNH P-19879	L-2590																					9.02		4.82		5.88	*
NMMNH P-20694	L-2590																					8.93		5.45				8.52		5.54		5.12	*							2.14242	1.71199
NMMNH P-20720	L-2584													5.88		3.29												7.61		5.02		4.83								2.02946	1.61343
NMMNH P-51368	L-6298																					7.72		5.23		4.83
NMMNH P-53367	L-6399															3.71		8.11		4.12
NMMNH P-54407	L-6917																															4.89		4.57		3.32		2.82					1.51951	1.03674
NMMNH P-56841	L-1287													5.85		5.4
NMMNH P-59593		6.44		4.73
NMMNH P-61823	L-8185																					7.8		4.89		5.29		7.14		4.98		4.52								1.96571	1.60543
NMMNH P-72103	L-9898																	7.72		3.57
NMMNH P-72227	L-6315																											8.25		5.71		5.35								2.11021	1.74222
n		6		6		0		0		2		1		7		7		9		8		15		16		16		12		12		14		6		6		6
Min.		3.4		4.73		0		0		4.8		3		4.9		3.29		6.5		3.4		7.6		4.2		4.8		7.1		4.6		4.3		4.57		3		2.8
Max.		7.6		7.7		0		0		5		3		6.8		5.4		8.2		7.5		9.02		9		9		8.52		5.8		5.4		5.7		4.1		3.7
X		6.34		5.67167		#DIV/0!		#DIV/0!		4.9		3		5.90429		3.91429		7.70333		4.31125		8.076		5.30563		5.46312		7.74333		5.28833		5.00071		5.22833		3.57		3.13667
se		0.625033		0.437267		#DIV/0!		#DIV/0!		0.1		#DIV/0!		0.244597		0.339354		0.197498		0.464148		0.110099		0.264364		0.246121		0.135794		0.0985872		0.0895131		0.187268		0.184662		0.143798
s		1.53101		1.07108		#DIV/0!		#DIV/0!		0.141421		#DIV/0!		0.647144		0.897847		0.592495		1.31281		0.42641		1.05746		0.984484		0.470403		0.341516		0.334927		0.458712		0.452327		0.352231
V		24.1485		18.8848		#DIV/0!		#DIV/0!		2.88615		#DIV/0!		10.9606		22.9377		7.69141		30.4508		5.27997		19.9308		18.0205		6.07494		6.45792		6.69759		8.77358		12.6702		11.2295
																Goniacodon levisanus						M1						M2
																						6.66406		7.58104		7.47553		6.38161		5.03071		5.05827				M2L/m2L =		0.824142
																						m1						m2								M1L/m1L =		0.825168
																						8.076		5.30563		5.46312		7.74333		5.28833		5.00071
																Goniacodon hiawathae						M1						M2
UCMP 47254																						9.9		10.2		11.2		8.6		12.9		11.4
																type of T. rusticus																				m2L should be		10.4351
																						12.4		6.4		6.9		14		8.1						m1L should be		11.9975
